# Supplementary material for: NMR Metabolomics in Serum Fingerprinting of Schizophrenia Patients in a Serbian Cohort
Source: Metabolites. 2022 Jul 29;12(8):707. doi: 10.3390/metabo12080707 (PMC9416612; doi:10.3390/metabo12080707)
Supplement: Supplementary file 1 [file metabolites-12-00707-s001.zip]

Archive with 1 entries (1 files):
- metabolites-1812008-supplementary.pdf
